# Supplementary material for: Circadian Rhythm Disruption in Hepatocellular Carcinoma Investigated by Integrated Analysis of Bulk and Single-Cell RNA Sequencing Data
Source: Int J Mol Sci. 2024 May 25;25(11):5748. doi: 10.3390/ijms25115748 (PMC11171588; doi:10.3390/ijms25115748)
Supplement: Supplementary file 1 [file ijms-25-05748-s001.zip]

Archive with 2 entries (2 files):
- Supplemental Table S1.xlsx
- Supplemental Table S2.xls
