# Supplementary material for: Circadian Rhythm Disruption in Hepatocellular Carcinoma Investigated by Integrated Analysis of Bulk and Single-Cell RNA Sequencing Data
Source: Int J Mol Sci. 2024 May 25;25(11):5748. doi: 10.3390/ijms25115748 (PMC11171588; doi:10.3390/ijms25115748)
Supplement: Supplementary file 1 [file ijms-25-05748-s001.zip › Supplemental Table S1.xlsx]

## Sheet: DEG_select
gene	avg_log2FC	p_val_adj	CellType	HCC	Normal
IGFBP3	-4.57465	9.12988e-80	Fibroblasts	4.49711	129.991
CCL2	-2.91436	3.30623e-121	Hepatocytes	1.06069	14.5355
MARCO	-2.89513	0	Macrophages	10.8675	87.2838
ADAMTS13	-2.58016	2.98704e-47	Fibroblasts	0.0802371	5.45987
CLDN4	-2.4802	1.85771e-225	Hepatocytes	6.01892	38.1638
IL6	-2.45268	1.17748e-22	Fibroblasts	2.89636	20.3299
MT2A	-2.39047	0	Endothelial_cells	81.4127	431.113
NNMT	-2.35955	0	Hepatocytes	21.904	116.545
CXCL8	-2.2502	7.45222e-108	Hepatocytes	12.5425	63.4283
DUSP2	-2.22306	0	CD8+ T-cells	18.6113	90.5616
PLAUR	-2.19355	6.92411e-109	Hepatocytes	1.65276	11.1345
CCL5	-2.13974	3.57072e-38	Fibroblasts	2.58999	14.8204
MT2A	-2.08926	0	Hepatocytes	330.505	1409.65
DUSP2	-2.06158	6.17087e-182	NK cells	12.2731	54.4077
MARCO	-2.05058	1.19678e-233	Hepatocytes	0.326157	4.49389
CD14	-1.9837	2.64497e-174	Endothelial_cells	4.93728	22.4823
GSTP1	-1.98368	1.10577e-166	Hepatocytes	9.33005	39.8555
PGLYRP2	-1.97685	3.5933e-294	Hepatocytes	2.21242	11.6452
CTSL	-1.95735	1.56289e-245	Endothelial_cells	16.887	68.4636
CXCL1	-1.92156	2.1911e-54	Hepatocytes	5.65733	24.22
SLCO4A1	-1.91438	3.23764e-187	Endothelial_cells	0.59723	5.0208
CLU	-1.83285	2.72395e-59	Fibroblasts	9.43685	36.1803
LIFR	-1.82737	8.16985e-26	Fibroblasts	1.34987	7.33945
ZFP36	-1.82667	0	Hepatocytes	19.2719	70.9083
THBD	-1.80715	5.98111e-20	Fibroblasts	1.54622	7.9105
DUSP1	-1.80625	4.94147e-199	NK cells	14.8159	54.3132
AGTR1	-1.80398	3.01357e-24	Fibroblasts	2.42895	10.9733
THBS1	-1.79312	3.37631e-112	Macrophages	5.078	20.0641
SGMS2	-1.77634	5.40439e-97	Hepatocytes	0.649766	4.65138
TLE1	-1.77575	1.1097e-80	NK cells	1.4905	7.52784
ABCA8	-1.76207	8.95256e-14	Fibroblasts	1.78442	8.44433
IL6	-1.76079	4.21001e-84	Endothelial_cells	2.43908	10.6545
CCL2	-1.70638	6.5745e-28	Fibroblasts	31.7577	105.901
SIK1	-1.68991	2.53405e-179	Hepatocytes	0.49332	3.818
CST3	-1.68672	2.59946e-86	NK cells	2.35604	9.80387
RNASE4	-1.67119	0	Hepatocytes	7.88101	27.284
FOSL2	-1.66307	1.21178e-35	Fibroblasts	4.93822	17.8058
IRF1	-1.65441	1.50174e-36	Fibroblasts	8.27572	28.1994
HBEGF	-1.62575	3.13956e-68	Hepatocytes	0.658626	4.11856
TGFB1	-1.61824	1.79849e-135	NK cells	4.27574	15.1966
ADAMTS4	-1.61076	7.01156e-254	Endothelial_cells	7.88427	26.1338
AKAP12	-1.53751	2.22601e-245	Endothelial_cells	34.1835	101.136
THBS1	-1.53063	2.94521e-31	Fibroblasts	12.3674	37.62
MT2A	-1.51648	1.20265e-124	Fibroblasts	303.015	868.767
SOCS3	-1.51469	4.00771e-97	Hepatocytes	1.0049	4.72877
TGFB1	-1.51392	0	CD8+ T-cells	3.6228	12.202
CDKN1A	-1.51359	4.24748e-82	Fibroblasts	24.8538	72.8176
SDCBP2	-1.51273	1.82741e-66	Hepatocytes	0.697198	3.84295
LIFR	-1.48823	5.3976e-259	Endothelial_cells	8.60045	25.9335
VPS37B	-1.48822	1.58007e-135	Hepatocytes	0.943922	4.45353
PPP1CB	-1.46628	1.27001e-64	Fibroblasts	26.9853	76.3255
RND3	-1.4658	1.71428e-128	Hepatocytes	2.43417	8.48573
CST3	-1.43449	0	CD8+ T-cells	5.75815	17.2664
FBP1	-1.43386	5.14215e-278	Hepatocytes	16.7278	46.8948
GHR	-1.43085	1.51434e-173	Hepatocytes	1.45994	5.63214
ZFP36	-1.42167	1.70203e-88	Fibroblasts	93.8128	253
QSOX1	-1.41074	3.02889e-34	Fibroblasts	3.61408	11.2676
CYR61	-1.39769	1.44859e-59	Hepatocytes	4.22907	12.7775
TM4SF1	-1.39527	5.73146e-60	Hepatocytes	18.6134	50.5904
RGS1	-1.39372	3.14766e-15	Fibroblasts	3.20116	10.0387
RND3	-1.376	3.32076e-173	Macrophages	1.62343	5.80907
AKAP7	-1.37217	3.36854e-69	Hepatocytes	1.47016	5.39425
EPHA2	-1.3711	1.19665e-82	Hepatocytes	0.392865	2.60289
ALDH1A1	-1.37071	4.71827e-45	Fibroblasts	7.36938	20.6431
MYC	-1.36186	3.66015e-39	Fibroblasts	16.9367	45.1001
THBS1	-1.35214	1.83495e-45	Hepatocytes	1.61528	5.67656
ARID5A	-1.34811	3.43017e-178	Endothelial_cells	7.17962	19.8235
IL1RAP	-1.33399	1.00011e-128	Hepatocytes	1.81615	6.09949
CEBPD	-1.32177	1.94258e-162	Endothelial_cells	6.9588	18.8949
ITPKC	-1.32142	1.38086e-117	Endothelial_cells	2.14034	6.84811
ETS2	-1.31588	1.22752e-20	Fibroblasts	3.35912	9.85218
MYC	-1.30487	6.20233e-177	Endothelial_cells	9.96318	26.0858
KDM6B	-1.29754	5.64746e-81	Hepatocytes	1.19708	4.40063
CDKN1A	-1.29739	0	Endothelial_cells	32.4723	81.2694
SIK1	-1.29322	6.66486e-106	Endothelial_cells	1.07253	4.07924
CSRNP1	-1.29007	8.2002e-110	Hepatocytes	1.67085	5.53129
CSRNP1	-1.2814	4.8382e-161	Endothelial_cells	6.23582	16.5885
KDM6B	-1.26972	1.34397e-156	Endothelial_cells	4.93239	13.3038
VPS37B	-1.26881	2.92386e-12	Fibroblasts	2.05167	6.35339
RNF122	-1.26816	4.11891e-77	Endothelial_cells	1.55498	5.15378
BEX4	-1.25741	1.17984e-56	Hepatocytes	0.945175	3.65025
NAMPT	-1.23551	8.40556e-33	Fibroblasts	6.81993	17.4132
MIDN	-1.22976	3.41834e-68	Hepatocytes	3.19075	8.82851
KLF4	-1.22957	9.09273e-266	Endothelial_cells	20.9887	50.5629
PANK1	-1.21811	8.9444e-127	Hepatocytes	1.83775	5.60179
DUSP1	-1.21384	0	CD8+ T-cells	35.485	83.6287
PRNP	-1.20976	7.61955e-14	Fibroblasts	3.66427	9.78845
CREM	-1.20796	7.11524e-40	Fibroblasts	14.5336	34.8843
GLUL	-1.20594	7.51781e-144	Endothelial_cells	8.48794	20.8875
PNRC1	-1.20162	3.09624e-142	NK cells	12.821	30.788
SC5D	-1.19187	6.26401e-77	Endothelial_cells	1.29724	4.24801
TIPARP	-1.18902	2.01741e-91	Endothelial_cells	1.81631	5.42113
SLC40A1	-1.18798	1.09069e-113	Endothelial_cells	4.12434	10.6749
CRYAB	-1.18399	6.91119e-40	Hepatocytes	2.65166	7.29671
ADAMTS1	-1.17413	2.16374e-146	Endothelial_cells	20.2332	46.9143
THBD	-1.17042	1.06032e-176	Endothelial_cells	12.236	28.7911
CXCL8	-1.16347	6.26219e-48	Endothelial_cells	3.41026	8.87876
ZFP36	-1.1626	0	Endothelial_cells	118.22	265.885
SLC2A3	-1.16013	1.80345e-114	Hepatocytes	0.850825	3.13618
PNRC1	-1.15878	0	CD8+ T-cells	19.4249	44.6023
PRF1	-1.15677	2.78927e-98	Macrophages	0.774825	2.9571
FEZ1	-1.15634	4.68323e-78	Endothelial_cells	1.70712	5.03393
RBPMS	-1.14946	3.43845e-73	Hepatocytes	1.05464	3.55782
SLC23A2	-1.14731	2.18594e-90	Hepatocytes	0.994326	3.41744
NFIL3	-1.14602	1.95432e-12	Fibroblasts	1.63134	4.82325
CKB	-1.14226	1.28394e-15	Fibroblasts	6.93934	16.5242
CDC42SE1	-1.13868	1.73718e-21	Fibroblasts	6.19485	14.8415
VCAM1	-1.13697	9.16045e-179	Macrophages	13.0225	29.8383
SOCS3	-1.13369	4.69276297313679e-317	Endothelial_cells	38.9505	86.6588
ATF3	-1.1241	1.77637e-60	Hepatocytes	14.8874	33.6289
SLC7A5	-1.11129	0	CD8+ T-cells	4.55115	10.9926
EGR1	-1.10536	1.3441e-267	Endothelial_cells	37.9242	82.7464
PFKFB3	-1.10036	0	CD8+ T-cells	4.33946	10.4482
PDGFRA	-1.08551	3.98786e-06	Fibroblasts	1.69555	4.72029
GADD45B	-1.08362	2.60904e-50	Fibroblasts	107.691	229.355
CEBPD	-1.076	4.69947e-52	NK cells	2.98393	7.39887
NR4A3	-1.06901	4.25614e-74	Hepatocytes	0.308073	1.74432
IFNGR1	-1.05807	0	CD8+ T-cells	9.57405	21.0167
ISG20	-1.05378	1.53283e-185	Macrophages	14.7438	31.6834
CEBPB	-1.05156	5.40382e-97	Endothelial_cells	3.57776	8.48861
LDLR	-1.0499	2.03506e-79	Hepatocytes	5.01345	11.4502
TNFAIP2	-1.04483	1.01218e-37	Hepatocytes	1.5668	4.29562
TIPARP	-1.04136	5.59488e-15	Fibroblasts	4.60284	10.5315
BTG1	-1.03609	9.01207e-104	NK cells	84.8892	175.129
CEBPB	-1.03542	9.16106e-257	CD8+ T-cells	3.59	8.40816
CLU	-1.03076	5.32188e-92	Endothelial_cells	27.3004	56.8207
HLA-DMA	-1.02866	1.80086e-09	Fibroblasts	1.84793	4.81013
RGS1	-1.02485	1.3818e-166	Hepatocytes	5.12072	11.4541
LGALS3	-1.02197	1.23936e-51	Hepatocytes	6.81356	14.8669
NR4A1	-1.02196	2.11539e-69	Hepatocytes	4.43961	10.0461
MIDN	-1.02176	6.9447e-18	Fibroblasts	6.05264	13.3196
TSC22D3	-1.02084	8.83081e-173	Hepatocytes	10.1409	21.606
GADD45B	-1.02021	6.32441e-208	Endothelial_cells	43.516	89.2882
FOSL2	-1.01825	1.14193e-68	Hepatocytes	1.84771	4.76792
KLF6	-1.01609	2.78819e-101	Hepatocytes	44.7727	91.5723
NR4A3	-1.01283	2.01726e-10	Fibroblasts	2.81961	6.70744
CEBPD	-1.00583	4.33416e-32	Fibroblasts	19.2679	39.6998
CHD2	-1.0049	5.46443e-08	Fibroblasts	2.39946	5.82206
BTG1	-1.00374	0	CD8+ T-cells	143.591	288.933
IL7R	-1.00364	7.45618e-70	Hepatocytes	0.972836	2.95564
NGFR	-1.00235	4.22604e-10	Fibroblasts	2.73051	6.4732
PDLIM7	1.00415	1.44118e-51	Fibroblasts	21.2608	10.0984
NBL1	1.00608	2.07818e-14	Fibroblasts	4.53372	1.75523
UPB1	1.00686	1.84317e-14	Hepatocytes	10.9455	4.9444
KLHDC3	1.01004	7.62299e-49	Hepatocytes	6.20997	2.57998
PSMD12	1.01601	3.31696e-40	Hepatocytes	9.22461	4.0559
ILF3-AS1	1.02122	4.25181e-09	Hepatocytes	3.29861	1.11792
PSMA5	1.02165	6.77419e-49	Hepatocytes	16.3072	7.52472
ID3	1.02395	1.86723e-65	CD8+ T-cells	8.3486	3.59736
NME1	1.02405	3.45215e-126	Macrophages	8.21384	3.53075
BCAT1	1.03102	2.64742e-176	Macrophages	5.25059	2.05881
PPIB	1.03328	9.52344e-73	Fibroblasts	47.5912	22.7415
EBF2	1.03676	5.87353e-27	Fibroblasts	2.63392	0.771254
RAB13	1.04146	1.46753e-53	Hepatocytes	24.0759	11.1827
PPIA	1.04246	3.37462146704505e-310	Hepatocytes	117.346	56.4568
UGCG	1.04509	2.27251e-26	Fibroblasts	11.499	5.05721
ARID5B	1.04664	0	CD8+ T-cells	35.6835	16.7583
IER5	1.04713	0.00399091	Hepatocytes	5.20749	2.00398
HM13	1.04736	1.50421e-41	Hepatocytes	13.0358	5.79127
DBP	1.04771	3.01489e-42	Hepatocytes	2.07106	0.485582
GAPDH	1.04771	3.9975e-112	Fibroblasts	210.824	101.467
DNAJA4	1.04936	5.84846e-87	Macrophages	11.8361	5.20217
LGALS3	1.05733	5.92202e-239	Macrophages	46.3367	21.7463
PRKDC	1.06576	1.77886e-70	Hepatocytes	5.3452	2.03123
RAD9A	1.07154	7.08007e-21	Hepatocytes	3.96249	1.36121
P4HB	1.0735	1.48691e-36	Fibroblasts	19.5854	8.78145
MRPL17	1.07594	8.39915e-28	Endothelial_cells	11.3722	4.86891
GAPDH	1.07843	0	Macrophages	198.233	93.3454
DNAJB1	1.07979	0	CD8+ T-cells	187.753	88.2983
GLO1	1.0811	2.46713e-66	Hepatocytes	18.1228	8.03872
GOLGA8B	1.08435	4.47621e-09	Hepatocytes	4.72087	1.69799
SEC61G	1.08781	2.53384e-143	Hepatocytes	76.4074	35.4181
P4HB	1.0929	1.06492e-183	Hepatocytes	73.4824	33.9187
SPARC	1.09677	1.5386e-154	Macrophages	4.64824	1.6409
RAN	1.10053	8.59378e-120	Hepatocytes	39.2718	17.7805
AKAP1	1.1026	1.27096e-32	Hepatocytes	4.90938	1.75187
CYB5D2	1.1123	2.29234e-22	Endothelial_cells	7.07079	2.7332
CHDH	1.11637	2.30751e-10	Hepatocytes	5.49001	1.99354
PPP1R3C	1.12451	3.25881e-13	Hepatocytes	3.24039	0.944894
CYP27A1	1.12937	9.52352e-158	Macrophages	3.08108	0.865531
SKA2	1.13021	4.75183e-26	Hepatocytes	5.79167	2.10276
DHCR7	1.13033	2.83284e-52	Hepatocytes	7.31889	2.80017
HGS	1.14144	1.16775e-36	Hepatocytes	4.6615	1.5664
THBS2	1.14258	1.70056e-11	Fibroblasts	9.91804	3.94532
CIART	1.14347	1.19071e-59	Hepatocytes	2.12293	0.413658
TMCC1	1.15075	5.92178e-69	Hepatocytes	4.04188	1.27082
DNAJB1	1.15476	4.44584e-269	Macrophages	134.283	59.761
FAM46A	1.16249	1.6362e-20	Fibroblasts	6.61698	2.40282
RGS3	1.16273	5.75323e-75	Endothelial_cells	10.2301	4.01609
INSR	1.17124	2.39231e-87	Endothelial_cells	66.9348	29.1658
RAB13	1.17643	1.70863e-117	Endothelial_cells	27.7643	11.7266
EPHX1	1.18102	1.49385e-174	Hepatocytes	124.75	54.4605
OAZ2	1.1816	1.14212e-56	Fibroblasts	50.2177	21.58
BAG3	1.1817	2.54459e-28	Fibroblasts	17.6705	7.23055
CKB	1.19082	7.00525e-34	Hepatocytes	10.1951	3.90403
HMGA1	1.19431	1.69708e-62	Hepatocytes	8.58023	3.18651
CKAP4	1.19609	2.95136e-13	Fibroblasts	2.76605	0.643717
AP2S1	1.20475	1.03203e-39	Fibroblasts	19.4856	7.88756
GUCY1A3	1.20912	1.87682e-44	Fibroblasts	13.5128	5.27728
FN3K	1.2144	2.797e-37	Hepatocytes	2.32197	0.431604
APOM	1.21762	8.46702e-189	Macrophages	4.44166	1.33986
RAB13	1.22085	2.505e-213	Macrophages	6.9757	2.42181
ABCG2	1.22646	1.41721e-24	Endothelial_cells	9.57858	3.5209
EZH2	1.23249	1.7426e-32	Hepatocytes	2.05451	0.299948
ARHGAP29	1.23757	6.36575e-102	Endothelial_cells	36.974	15.1042
CXCL1	1.24426	8.49224e-59	Macrophages	8.9555	3.20247
CCL2	1.25092	8.19545e-50	Macrophages	13.6846	5.17018
F2R	1.25402	1.61468e-21	Fibroblasts	10.0105	3.61648
RAB13	1.25761	3.38143e-69	Fibroblasts	24.4482	9.64335
ALG3	1.25823	4.87474e-57	Hepatocytes	9.00963	3.18458
POLR2H	1.26162	1.35159e-54	Hepatocytes	10.3965	3.7532
BAG3	1.2622	1.74668e-143	CD8+ T-cells	8.50765	2.96382
MRPL12	1.26268	6.68945e-59	Hepatocytes	22.7316	8.89063
RRAGD	1.26803	2.9325e-80	Hepatocytes	2.32602	0.38105
MYLK	1.2715	2.19465e-42	Endothelial_cells	4.5177	1.28559
ZFAND2A	1.27168	3.89314e-15	Endothelial_cells	20.5417	7.92207
PSMC4	1.27207	4.50878e-90	Hepatocytes	13.0477	4.81667
CDK4	1.28169	4.0332e-93	Hepatocytes	9.08091	3.14641
THBS1	1.29478	8.59227e-27	Endothelial_cells	11.3518	4.03455
HLTF	1.30567	8.07074e-81	Hepatocytes	3.65854	0.884535
ZFAND2A	1.30759	4.43817e-33	Hepatocytes	24.6707	9.37081
IDI1	1.32671	1.02994e-77	Hepatocytes	23.6626	8.83237
PPP2R4	1.3346	7.51333e-27	Fibroblasts	4.49074	1.17709
G6PD	1.3348	5.50799e-91	Hepatocytes	5.28647	1.49225
PMP22	1.33565	1.1009e-174	Macrophages	4.57879	1.21039
GPR4	1.33601	2.72223e-29	Fibroblasts	9.5927	3.19593
FCGR2A	1.33751	0	Macrophages	26.1057	9.72579
DNAJA4	1.35212	6.11627e-22	Fibroblasts	6.63069	1.98907
TMEM88	1.35408	6.00977e-106	Endothelial_cells	23.6379	8.63798
GPS1	1.35962	4.01772e-72	Hepatocytes	9.48506	3.08588
CHN1	1.36364	5.59424e-19	Fibroblasts	2.36889	0.309151
PLAU	1.36639	1.39663e-154	Macrophages	3.86724	0.887804
COMMD4	1.36748	7.7401e-76	Hepatocytes	11.5574	3.86684
OAZ2	1.36935	2.97385e-107	Endothelial_cells	24.272	8.78194
HILPDA	1.38312	3.44889e-71	Hepatocytes	2.79236	0.453948
DNAJA4	1.40013	1.74242e-14	Endothelial_cells	13.1781	4.37199
PPARG	1.41622	3.49441e-18	Fibroblasts	2.8065	0.426266
GSTA4	1.4251	1.7157e-64	Hepatocytes	5.94243	1.58531
DKK3	1.42904	1.39442e-38	Fibroblasts	11.8247	3.76281
SERPINE1	1.43104	3.65491e-08	Fibroblasts	8.85019	2.65308
HSPA6	1.43376	3.06247e-45	Endothelial_cells	31.2576	10.9406
UGDH	1.45069	3.00608e-106	Hepatocytes	23.7015	8.03695
GGCT	1.4527	7.37691e-94	Hepatocytes	11.3394	3.50802
PRSS23	1.46681	5.38484e-42	Fibroblasts	19.5412	6.43144
PPIB	1.47523	3.45664e-279	Hepatocytes	97.3254	34.3654
EPB41L1	1.48269	9.34611e-23	Fibroblasts	3.4	0.574413
NME1	1.48448	1.32757e-34	Fibroblasts	9.20146	2.64576
ACOX2	1.48533	1.59238e-26	Hepatocytes	11.3012	3.39358
NREP	1.49387	4.07221e-29	Fibroblasts	4.62694	0.997892
GLUL	1.50473	7.35969e-47	Hepatocytes	65.0722	22.2836
INHBA	1.53675	2.57485e-23	Fibroblasts	5.98769	1.40838
FAM13C	1.54659	2.7074e-49	Fibroblasts	8.30112	2.18395
EPHX1	1.55983	4.44678e-261	Macrophages	9.85097	2.68055
FAM45A	1.56174	2.48551e-42	Hepatocytes	13.4035	3.87907
CD9	1.56621	0	Macrophages	26.7656	8.37627
BAG3	1.56982	2.2855e-216	Macrophages	24.7329	7.66814
NGFRAP1	1.58355	7.34293e-279	Macrophages	7.77994	1.92952
SPARC	1.63873	1.00412e-141	Fibroblasts	230.579	73.3693
ZFAND2A	1.64258	3.91273e-262	CD8+ T-cells	28.5662	8.46957
CCDC28B	1.64473	1.5442e-94	Hepatocytes	3.08112	0.305165
PKM	1.64786	4.63939e-84	Hepatocytes	20.665	5.91361
TUBA1B	1.66382	7.17329e-152	Hepatocytes	61.3843	18.6886
STC1	1.70259	1.80542e-263	Endothelial_cells	147.745	44.6997
CCT3	1.71789	5.57113e-186	Hepatocytes	23.5218	6.45443
ADAP2	1.72379	2.09042e-31	Fibroblasts	5.47676	0.960859
TGFBI	1.73074	2.58296e-32	Fibroblasts	11.5846	2.79171
TOP2A	1.75918	2.33998e-86	Hepatocytes	6.17735	1.12031
GAPDH	1.81188	0	Hepatocytes	482.105	136.597
SPARC	1.83836	0	Endothelial_cells	156.072	42.9236
ZFAND2A	1.85842	5.26507e-255	Macrophages	34.2444	8.71967
HSPA6	1.86164	1.52187e-306	CD8+ T-cells	81.1811	21.6133
HSPA6	1.86609	6.46314e-47	Hepatocytes	29.9942	7.50221
UACA	1.88579	1.61801e-62	Fibroblasts	18.9133	4.38843
PLK2	1.88676	3.26352e-158	Endothelial_cells	30.6021	7.54565
NME1	1.94566	2.19691e-187	Hepatocytes	30.2069	7.10121
HSPA6	1.96181	0	Macrophages	56.1429	13.6689
STMN1	2.00917	1.64603e-132	Hepatocytes	35.6485	8.10408
ZFAND2A	2.03328	1.77338e-39	Fibroblasts	16.7655	3.34011
TUBG1	2.09286	1.19755e-144	Hepatocytes	6.71276	0.807985
IGFBP3	2.13447	2.61967e-142	Endothelial_cells	53.9027	11.5042
ENO1	2.14427	0	Hepatocytes	98.8823	21.5942
FADS1	2.30098	2.07379e-111	Hepatocytes	5.56764	0.332744
BIRC5	2.42857	6.88386e-148	Hepatocytes	8.68372	0.798751
CHI3L1	2.65994	3.70067e-62	Hepatocytes	9.25953	0.62333
CYP7A1	2.94833	8.65949e-93	Hepatocytes	7.06594	0.0450051
HSPA6	3.40272	2.32298e-69	Fibroblasts	110.648	9.55678
