# Supplementary material for: Circadian Rhythm Disruption in Hepatocellular Carcinoma Investigated by Integrated Analysis of Bulk and Single-Cell RNA Sequencing Data
Source: Int J Mol Sci. 2024 May 25;25(11):5748. doi: 10.3390/ijms25115748 (PMC11171588; doi:10.3390/ijms25115748)
Supplement: Supplementary file 1 [file ijms-25-05748-s001.zip › Supplemental Table S2.xls]

## Sheet: Sheet2
	Supplemental Table S2. The primers sequences used in real-time quantitative polymerase chain reaction.
	Targeted gene name		Sequence
	BIRC5	forward	5’-AGGACCACCGCATCTCTACA -3’
		reverse	5’-CCAGCTCCTTGAAGCAGAAGAAACA -3’
	IGFBP3	forward	5’- TGCTAAAGACAGCCAGCGCTACAAA -3’
		reverse	5’- CTCAGCACATTGAGGAACTTCAGGT-3’
	MT2A	forward	5’- GTGACTCCTGCACCTGCG -3’
		reverse	5’- AGCAGCTGCACTTGTCCG -3’
	NNMT	forward	5’- AGCTGGAGAAGTGGCTGAAGAAA -3’
		reverse	5’- TGGCTGGCTCTGAGTCACATC -3’
	MARCO	forward	5’- AGACCAGGGAGTGAAAGGATCT -3’
		reverse	5’- TTTGCCACTCGTCATCGCAAAT -3’
